# Supplementary material for: RNA-Seq Provides New Insights into the Gene Expression Changes in Azoarcus olearius BH72 under Nitrogen-Deficient and Replete Conditions beyond the Nitrogen Fixation Process
Source: Microorganisms. 2021 Sep 6;9(9):1888. doi: 10.3390/microorganisms9091888 (PMC8467165; doi:10.3390/microorganisms9091888)
Supplement: Supplementary file 1 [file microorganisms-09-01888-s001.zip]

Archive with 2 entries (2 files):
- Mani_TableS4_proofread.xlsx
- microorganisms-1350862-supplementary.pdf
