# Supplementary material for: RNA-Seq Provides New Insights into the Gene Expression Changes in Azoarcus olearius BH72 under Nitrogen-Deficient and Replete Conditions beyond the Nitrogen Fixation Process
Source: Microorganisms. 2021 Sep 6;9(9):1888. doi: 10.3390/microorganisms9091888 (PMC8467165; doi:10.3390/microorganisms9091888)
Supplement: Supplementary file 1 [file microorganisms-09-01888-s001.zip › Mani_TableS4_proofread.xlsx]

## Sheet: Sheet1
Table S4. List of all differentially expressed genes with fold change more than 1.8
Gene	Name	Fold change1	padj2	Product
azo0001	dnaA	-2.70254	1.3e-31	chromosomal replication initiator protein
azo0010	hsdR	1.97609	1.4e-12	Type I site-specific deoxyribonuclease
azo0014	nifF1	13.0491	1.7e-11	probable flavodoxin
azo0016	azo0016	-1.889	0.0131855	conserved hypothetical membrane protein
azo0042	azo0042	-2.30593	0.0393328	conserved hypothetical secreted protein
azo0050	phaZ	2.78732	3.08e-14	Poly (3-hydroxybutyrate) depolymerase
azo0062	azo0062	97.0066	1.15e-30	conserved hypothetical protein
azo0063	azo0063	99.2706	8.56e-19	hypothetical protein
azo0065	azo0065	-1.92419	0.0282262	conserved hypothetical protein
azo0066	azo0066	-2.85587	1.82e-09	probable enoyl-CoA hydratase/isomerase
azo0067	polC	-2.66264	9.42e-11	DNA-directed DNA polymerase
azo0068	azo0068	1.93742	8.8e-05	Hypothetical protein
azo0070	azo0070	-2.95315	4.44e-07	hypothetical membrane protein
azo0082	rdgC	-2.18447	4.48e-06	recombination associated protein RdgC
azo0083	azo0083	-2.05498	2.72e-05	conserved hypothetical protein
azo0086	efp	-3.00076	9.5e-20	putative elongation factor P
azo0087	azo0087	-5.58419	1.93e-34	hypothetical secreted protein
azo0090	cycA1	-3.23523	2.66e-14	probable cytochrome c'
azo0095	azo0095	-1.80019	5.38e-11	DNA topoisomerase III
azo0100	fmt	-3.0019	1.16e-13	Fmt protein
azo0101	htpX	-2.32446	0.000274687	putative protease HtpX
azo0102	helX	-2.07041	0.00153485	putative thiol:disulphide oxidoreductase
azo0106	azo0106	-5.83054	3.73e-18	conserved hypothetical membrane protein
azo0107	azo0107	-1.83624	0.000108436	conserved hypothetical membrane protein
azo0108	azo0108	-2.04724	0.00708126	conserved hypothetical secreted protein
azo0109	yihZ	-2.41604	1.56e-05	D-tyrosyl-tRNA(Tyr) deacylase
azo0113	gstA	-1.95685	0.0017988	probable glutathione transferase
azo0117	braF	-3.0034	5.46e-14	ABC transporter ATP-binding protein
azo0122	azo0122	-2.51689	4.19e-15	probable Fe-S cluster redox enzyme
azo0141	gidA	-2.32657	3.93e-09	glucose inhibited division protein A
azo0153	atpB	-2.36402	1.41e-07	probable ATP synthase A chain
azo0162	ubiE1	-1.93752	4.16e-06	ubiquinone/menaquinone biosynthesis methyltransferase
azo0163	azo0163	-2.50112	2.33e-18	conserved hypothetical protein
azo0174	mreB	-2.09009	3.07e-09	rod shape-determining protein MreB
azo0175	mreC	-4.03549	3.73e-71	rod shape-determining protein
azo0176	mreD	-2.24364	1.23e-20	rod shape-determining protein
azo0177	pbpA	-2.2627	4.6e-18	penicillin-binding protein
azo0180	dacC	-2.06525	8.36e-07	probable D-alanyl-D-alanine carboxypeptidase
azo0182	azo0182	-1.85861	0.00135695	conserved hypothetical protein
azo0183	lipB	-2.05444	6.7e-07	LipB protein
azo0185	azo0185	-2.00902	1.62e-05	conserved hypothetical secreted protein
azo0186	rep	-2.06008	6.36e-11	ATP-dependent DNA helicase
azo0187	azo0187	-2.24023	3.2e-08	conserved hypothetical cytochrome c5
azo0194	hvrA1	-2.60187	0.00159796	putative trans-acting regulatory protein HvrA
azo0195	azo0195	-2.69725	0.00128192	conserved hypothetical secreted protein
azo0196	azo0196	-1.94347	0.00895807	consrved hypothetical transcription factor
azo0197	azo0197	-2.00741	0.0304976	hypothetical membrane protein
azo0199	sbcD	-2.52926	0.00142298	exonuclease SbcD%2C putative
azo0200	sbcC	-1.91158	0.0466565	exonuclease SbcC%2C putative
azo0203	azo0203	-3.00322	0.000311108	conserved hypothetical membrane protein
azo0208	azo0208	2.24606	0.0356039	Hypothetical protein
azo0209	agaE	4.25467	4.59e-07	probable sarcosine oxidase%2C beta subunit
azo0210	ooxA	2.50292	0.0100933	putative opine oxidase subunit A
azo0211	azo0211	2.21065	0.0411862	conserved hypothetical protein
azo0212	prp	5.75599	6.35e-05	probable proline dehydrogenase transcriptional activator
azo0216	hadL	3.23154	0.00144151	probable haloalkanoic acid dehalogenase
azo0225	azo0225	-1.83005	0.0474418	hypothetical secreted protein
azo0226	azo0226	-2.20241	0.0367296	conserved hypothetical secreted protein
azo0228	azo0228	-2.38277	0.000178702	Hypothetical protein
azo0231	azo0231	2.88429	0.00278889	conserved hypothetical membrane protein
azo0233	exbD1	2.04016	0.0199832	putative biopolymer transport protein ExbD
azo0234	exbD2	1.8604	0.0409857	putative biopolymer transport protein ExbD
azo0242	dctM1	-1.92636	8.46e-13	probable TRAP-type C4-dicarboxylate transport system%2C large permease component
azo0243	uidR	-2.08696	3.99e-05	putative TetR family transcriptional regulator
azo0244	azo0244	-2.11649	5.77e-05	membrane fusion protein
azo0250	azo0250	7.1066	7.49e-06	hypothetical flavodoxin reductase
azo0254	azo0254	-2.91809	0.000248448	conserved hypothetical polysaccharide deacetylase
azo0255	azo0255	-2.13218	4.06e-05	hypothetical protein
azo0256	azo0256	-2.26894	2.7e-13	conserved hypothetical membrane protein
azo0257	azo0257	-2.07237	1.49e-05	conserved hypothetical secreted protein
azo0258	azo0258	-2.28327	1.82e-05	conserved hypothetical acetyltransferase
azo0259	azo0259	-2.96749	1.84e-09	conserved hypothetical protein
azo0260	azo0260	-3.34119	8.41e-19	conserved hypothetical protein
azo0261	azo0261	-2.67854	4.84e-11	conserved hypothetical membrane protein
azo0262	azo0262	-2.31851	1.54e-10	hypothetical protein
azo0279	azo0279	-2.9255	1.06e-22	conserved hypothetical protein
azo0280	azo0280	-2.11082	2.26e-12	conserved hypothetical membrane protein
azo0294	azo0294	-1.98801	6.44e-10	putative penicillin-binding protein
azo0315	hupB	-1.83852	1.56e-08	DNA-binding protein HU (DNA-binding protein II)
azo0316	rhlE1	-2.25849	0.000611565	putative ATP-dependent RNA helicase
azo0320	ribE	-2.06507	1.53e-07	riboflavin synthase
azo0321	cutA2	-2.08742	0.00105671	putative protein disulfide-isomerase
azo0322	cutA1	-2.58449	5.39e-07	periplasmic divalent cation tolerance protein
azo0323	naoA	-1.9742	7.1e-07	2-nitropropane dioxygenase.
azo0324	azo0324	-2.15406	0.00170841	conserved hypothetical protein
azo0326	azo0326	-2.12819	0.00401415	conserved hypothetical protein
azo0331	azo0331	-1.96488	0.0146691	conserved hypothetical protein
azo0332	azo0332	5.09179	2.51e-19	putative esterase
azo0337	azo0337	2.10992	1.03e-08	Hypothetical protein
azo0341	azo0341	-2.6811	1.05e-10	putative cytochrome c'
azo0342	nhoA	-1.82451	2.01e-07	N-hydroxyarylamine O-acetyltransferase
azo0343	parA2	-2.18339	8.55e-06	probable ParA family protein
azo0345	azo0345	-2.87196	0.00013256	ATP-dependent DNA helicase
azo0346	azo0346	-2.33032	0.000169313	putative Na+/H+ antiporter
azo0349	azo0349	1.86909	0.000101593	putative Small Multi-Drug resistant family protein
azo0355	azo0355	2.34099	3.69e-17	conserved hypothetical protein
azo0356	vsr	2.66292	1.1e-16	putative hypothetical very short patch repair endonuclease
azo0357	azo0357	3.42642	5.98e-18	hypothetical protein
azo0358	azo0358	2.75856	3.52e-20	putative two-component sensor kinase
azo0359	azo0359	1.99167	2.1e-08	conserved hypothetical membrane protein.
azo0364	azo0364	-1.92658	3.07e-07	conserved hypothetical membrane protein
azo0370	azo0370	-2.03714	0.000228972	conserved hypothetical membrane protein
azo0371	azo0371	6.63058	3.93e-31	hypothetical secreted protein
azo0377	azo0377	-2.51642	7.89e-12	probable ubiquinone biosynthesis protein
azo0378	azo0378	-2.90152	0.00356761	putative TonB-dependent receptor
azo0379	azo0379	-4.70397	6.45e-05	hypothetical secreted protein
azo0380	argS	-2.0668	2.82e-05	putative arginine-tRNA ligase
azo0383	azo0383	-1.93967	0.000170016	short chain dehydrogenase family protein
azo0397	azo0397	-1.97139	0.0346748	Hypothetical protein
azo0398	azo0398	-1.88937	0.0319293	putative beta lactamase
azo0412	azo0412	-2.40064	5.01e-08	conserved hypothetical membrane protein
azo0413	exsB	-2.01833	1.29e-06	conserved hypothetical ExsB protein
azo0432	cysI	2.03617	0.0265771	putative sulfite reductase
azo0433	azo0433	2.4518	0.0497396	conserved hypothetical membrane protein
azo0438	ansB2	2.63155	0.000984545	periplasmic L-asparaginase II
azo0439	glnQ1	2.63109	0.000225977	probable glutamine transport ATP-binding protein
azo0440	glnM	2.88082	1.77e-05	putative glutamine transport permease protein
azo0441	glnP	2.95182	5.4e-05	putative glutamine transport permease protein
azo0442	glnH	2.7076	0.00293919	putative glutamine-binding protein
azo0448	dctB1	-2.1891	0.000157542	sensor histidine kinase
azo0449	kefB	-3.17918	1.22e-12	putative glutathione-regulated potassium-efflux system protein
azo0451	azo0451	-2.258	3.81e-08	hypothetical secreted protein
azo0453	atm1	-1.97023	3.89e-07	probable composite transport ATP-binding permase protein
azo0454	azo0454	-2.44711	9.31e-10	conserved hypothetical threonine efflux protein
azo0461	azo0461	5.67102	0.000106525	hypothetical secreted protein
azo0471	azo0471	-1.95413	0.00158457	conserved hypothetical membrane protein
azo0478	ubiC	-2.34375	4.87e-06	putative chorismate:pyruvate lyase
azo0479	ubiA	-2.06888	2.13e-10	4-hydroxybenzoate octaprenyltransferase
azo0482	azo0482	2.02582	0.00289202	conserved hypothetical membrane protein
azo0483	azo0483	16.1268	9.22e-32	conserved hypothetical secreted protein
azo0486	azo0486	-1.92082	2.31e-07	conserved hypothetical short-chain dehydrogenase
azo0498	azo0498	-2.44199	1.56e-08	GGDEF/PAS/PAC-domain containing protein
azo0501	hprK	-1.96125	5.4e-08	probable Hpr serine kinase/phosphatase
azo0510	thiL	2.53973	1.8e-11	thiamine-phosphate kinase
azo0511	azo0511	61.7059	1.15e-163	UPF0125 family protein
azo0512	rnfE1	62.2978	9.51e-244	probable electron transport complex protein RnfE
azo0513	rnfG1	183.293	3.17e-112	probable electron transport complex protein RnfG
azo0514	rnfD1	387.693	8.34e-160	probable electron transport complex protein RnfD
azo0515	rnfC1	311.459	1e-66	probable electronen transport complex protein RnfC
azo0516	rnfB1	516.935	1.67e-52	probable electron transport complex protein RnfB
azo0517	rnfA1	314.555	1.31e-53	probable electron transport complex protein RnfA
azo0518	nifL	49.9688	1.54e-43	nitrogen fixation regulatory protein
azo0519	nifA	80.3338	4.45e-70	nif-specific regulatory protein
azo0523	nifB	195.902	4.12e-65	nitrogen fixation protein
azo0524	azo0524	307.964	7.49e-43	conserved hypothetical ferredoxin
azo0525	azo0525	292.023	2.6e-25	conserved hypothetical protein
azo0526	fprA	78.7336	1.83e-70	probable type A flavoprotein
azo0527	fdxC	92.3136	2.73e-43	probable ferredoxin IV
azo0528	fdxD	106.191	5.42e-148	Ferredoxin V
azo0529	nifQ	64.6986	1.19e-65	putative NifQ protein
azo0530	draG1	24.1532	5.24e-38	probable ADP-ribosyl-[dinitrogen reductase] hydrolase
azo0533	yjdF	2.22425	0.0072356	Conserved Hypothetical protein
azo0534	azo0534	1.90018	0.0411862	hypothetical membrane protein
azo0535	dcrH1	63.5961	3.48e-28	putative hemerythrin-like protein
azo0536	azo0536	60.1439	1.07e-40	conserved hypothetical protein
azo0538	nifH	823.774	1.76e-49	putative nitrogenase iron protein
azo0539	nifD	270.642	8.91e-114	nitrogenase molybdenum-iron protein alpha chain
azo0540	nifK	194.283	2.77e-127	nitrogenase molybdenum-iron protein beta chain
azo0541	nifT	209.403	3.62e-229	nitrogen fixation protein [nifT]
azo0542	fdxN	217.119	8.54e-116	FdxN protein
azo0543	nifY1	82.605	6.94e-136	NifY protein
azo0544	azo0544	91.9612	1.25e-165	hypothetical protein
azo0546	nifM	64.8917	8.14e-215	probable peptidylprolyl isomerase
azo0547	nifZ	70.0834	7.75e-145	Nitrogen Fixation protein
azo0548	nifW	122.664	1.13e-103	nitrogen fixation protein NifW
azo0549	azo0549	169.62	3.78e-63	conserved hypothetical protein
azo0550	nifP	192.906	5.4e-82	serine O-acetyltransferase
azo0551	nifV	249.919	2.9e-92	homocitrate synthase
azo0552	nifS	166.857	2.39e-65	cysteine desulphurase
azo0553	nifU	590.779	1.79e-80	probable nitrogen fixation protein NifU
azo0554	hesB	679.738	2.07e-50	HesB/yadR/yfhF family protein
azo0555	azo0555	41.5691	1.25e-17	conserved hypothetical protein
azo0556	fdxB	33.5095	7.24e-42	probable ferredoxin
azo0557	azo0557	136.722	2.18e-75	conserved hypothetical protein
azo0558	azo0558	152.496	2.68e-84	conserved hypothetical protein
azo0559	azo0559	289.437	1.44e-57	hypothetical sigma-E factor regulatory protein
azo0560	nifX	170.773	5.33e-59	conserved hypothetical NifX protein
azo0561	nifN	262.574	6.7e-85	probable nitrogenase iron-molybdenum cofactor biosynthesis protein NifN
azo0562	nifE	226.997	2.64e-57	nitrogenase iron-molybdenum cofactor biosynthesis protein NifE
azo0563	azo0563	138.983	3.98e-89	probale Hypothetical protein
azo0564	azo0564	41.4945	3.9e-28	conserved hypothetical protein
azo0565	morA	3.39036	1.79e-18	GGDEF/EAL/PAS/PAC/GAF-domain containing protein
azo0566	azo0566	2.87603	1.09e-05	hypothetical membrane protein
azo0573	azo0573	-3.71127	6.58e-22	conserved hypothetical membrane protein
azo0574	yebC	-2.732	1.16e-11	conserved hypothetical protein
azo0590	htrB	-3.09119	2.18e-11	putative lipid A biosynthesis lauroyl acyltransferase
azo0591	msbBa	-2.00643	2.64e-13	putative lipid A biosynthesis acyltransferase%2Ctruncated
azo0600	azo0600	-1.92136	0.0102101	hypothetical secreted protein
azo0601	ruvB	-1.94429	0.000812786	holliday junction DNA helicase
azo0602	ruvA	-2.66924	1.37e-07	holliday junction DNA helicase
azo0606	feoB	2.08877	0.00193598	putative ferrous iron transport protein B
azo0607	azo0607	4.73972	0.000595576	putative TonB-dependent receptor
azo0613	exbD3	2.22526	0.00431932	probable biopolymer transport protein ExbD
azo0614	exbB2	2.42124	0.000144765	probable biopolymer transport protein ExbB
azo0615	tonB1	2.85444	7.55e-06	putative TonB protein
azo0618	azo0618	6.37425	6.1e-06	putative hemin uptake protein
azo0626	lgt	-1.82488	2.2e-07	probable prolipoprotein diacylglyceryl transferase
azo0627	yceH	-2.19538	0.000186243	conserved hypothetical protein
azo0636	azo0636	-1.9706	6.71e-10	conserved hypothetical membrane protein
azo0637	azo0637	3.29947	0.00145928	Hypothetical protein
azo0638	azo0638	22.4025	4.05e-22	conserved hypothetical protein
azo0639	azo0639	6.94096	5.09e-12	Hypothetical protein
azo0640	mntC1	-3.50251	0.000164434	putative manganese transport system%2C periplasmic-binding protein
azo0641	mntB1	-4.3519	3.28e-07	putative manganese transport system%2C permease protein
azo0642	mntA1	-3.41311	4.93e-05	putative manganese transport system%2C ATP-asa protein
azo0643	azo0643	-3.61576	0.00209165	conserved hypothetical membrane protein
azo0644	azo0644	-3.20744	0.00160415	putative regulatory protein
azo0674	amiC2	16.5825	1.12e-40	putative aliphatic amidase expression-regulating protein
azo0675	azo0675	6.83794	3.95e-25	ABC transporter permease protein
azo0676	urtC	3.25215	9.12e-06	probable ABC transporter%2C membrane spanning protein
azo0677	urtD	3.89492	8e-09	conserved hypothetical ABC transporter%2C ATP binding protein
azo0678	urtE	8.80605	2.71e-10	ABC transporter ATP-binding protein
azo0679	nodD	11.4197	1.04e-10	probable nodulation protein
azo0685	mutB	1.82935	1.21e-05	probable Methylmalonyl-CoA mutase large subunit
azo0687	pccB	1.88488	7.73e-09	probable propionyl-coa carboxylase beta subunit.
azo0688	pccA	2.2967	7.26e-19	probable propionyl-CoA carboxylase alpha chain
azo0703	creC	-2.44254	5.63e-05	catabolite repression sensor kinase for PhoB
azo0704	creB	-2.00328	0.000287489	two-component system regulatory protein
azo0705	mgtE	-2.0777	1.79e-06	putative magnesium transport protein
azo0709	azo0709	-2.24531	4.98e-08	putative exoribonuclease II
azo0712	uppP	-1.86095	1.34e-05	undecaprenol kinase
azo0717	azo0717	-3.61691	0.00065612	conserved hypothetical secreted protein
azo0718	rpsF	-2.23348	2.35e-06	RpsF protein
azo0719	priB	-2.68999	0.000168123	putative primosomal replication proteinN
azo0720	rpsR	-2.37514	0.000513982	30S ribosomal protein S18
azo0729	azo0729	-1.9103	0.000105267	conserved hypothetical protein
azo0733	baf	-2.44254	3.74e-16	probable Bvg accessory factor
azo0735	ntrC	5.60139	1.32e-08	nitrogen regulation protein NR(I)
azo0736	ntrB	2.08685	0.00370503	nitrogen regulation protein NR(II)
azo0739	czcD1	-2.00527	1.18e-11	putative cobalt-zinc-cadmium resistance protein
azo0746	azo0746	-2.2579	4.86e-16	hypothetical membrane protein
azo0749	azo0749	-2.23218	0.0063794	conserved hypothetical glycosyl transferase
azo0750	azo0750	-2.7532	0.000413347	conserved hypothetical membrane protein
azo0751	azo0751	-2.19673	0.031248	conserved hypothetical membrane protein
azo0755	prsA	-4.38464	1.27e-38	Ribose-phosphate diphosphokinase
azo0765	azo0765	-1.88149	0.000653539	probable Zn dependent peptidase
azo0769	ahpC	2.58909	0.00296664	alkyl hydroperoxide reductase subunit C
azo0770	ahpF	5.08371	9.57e-06	alkyl hydroperoxide reductase subunit F
azo0776	azo0776	-1.94038	4.76e-05	putative integrase
azo0785	azo0785	-2.08758	1.4e-11	Glycyl-tRNA synthetase alpha chain
azo0788	azo0788	-1.82667	0.00180765	probable acyltransferase
azo0789	azo0789	2.4612	0.000558305	probable phasin
azo0796	azo0796	10.8751	3.38e-42	conserved hypothetical membrane protein
azo0797	azo0797	9.80406	1.13e-28	conserved hypothetical secreted protein
azo0798	azo0798	8.49757	2.65e-36	hypothetical secreted protein
azo0799	azo0799	12.6231	2.96e-36	hypothetical secreted protein
azo0800	azo0800	13.178	6.62e-46	hypothetical secreted protein
azo0801	azo0801	11.2391	5.22e-57	hypothetical membrane protein
azo0802	gspF1	10.5597	1.34e-30	general secretion pathway protein F
azo0803	gspE1	10.3109	1.31e-39	general secretion pathway protein E
azo0804	azo0804	9.33297	6.28e-32	hypothetical protein
azo0805	gspD1	6.16749	2.52e-29	general secretion pathway protein D
azo0806	azo0806	-2.14627	7.3e-06	conserved hypothetical ABC transporter ATP-binding protein
azo0807	azo0807	-2.09931	1.14e-07	conserved hypothetical membrane protein
azo0808	azo0808	-1.90554	1.02e-10	conserved hypothetical secreted protein
azo0816	rnk	-1.84011	0.000719249	putative regulator of nucleoside diphosphate kinase
azo0821	maeB1	1.83675	0.00237087	probable malate dehydrogenase (oxaloacetate-decarboxylating) (NADP+)
azo0827	azo0827	4.88952	5.34e-30	conserved hypothetical membrane protein
azo0831	azo0831	4.99967	7.55e-06	conserved hypothetical protein
azo0838	azo0838	-2.90046	0.00358713	conserved hypothetical outer membrane protein
azo0841	thiD1	-1.90078	0.00016734	phosphomethylpyrimidine kinase
azo0842	ecaA	2.09225	8.52e-13	putative carbonic anhydrase precursor
azo0863	azo0863	-1.95865	0.000796891	hypothetical protein predicted by Glimmer/Critica
azo0864	accB	-2.24775	4.47e-06	probable biotin carboxyl carrier protein of acetyl-CoA carboxylase
azo0865	aroQ	-1.80541	0.000225238	probable 3-dehydroquinate dehydratase
azo0871	azo0871	2.55787	6.6e-08	conserved hypothetical protein
azo0872	azo0872	-1.80483	0.000139184	conserved hypothetical protein
azo0896	azo0896	-2.12418	0.000126438	putative phosphoprotein phosphatase
azo0898	azo0898	-1.86928	1.36e-06	putative serine/threonine protein kinase
azo0899	azo0899	-1.90067	0.000225326	hypothetical membrane protein
azo0902	azo0902	-2.15917	1.32e-05	conserved hypothetical protein
azo0905	yajC	-3.6516	2e-16	probable preprotein translocase subunit YajC
azo0916	tilS	-1.83981	2.54e-07	putative tRNA(Ile)-lysidine synthetase
azo0924	azo0924	-1.99764	5.98e-11	conserved hypothetical protein
azo0939	vacB	2.05052	5.74e-11	exoribonuclease II
azo0942	nasF	110.532	1.6e-28	nitrate transport system%2C periplasmic-binding protein
azo0943	nasE	139.972	1.68e-33	putative nitrate transport system%2C permease protein
azo0944	nasD	55.0965	6.23e-27	putative nitrate transport system%2C ATP-binding protein
azo0945	cobA1	271.37	1.4e-29	Uroporphyrin-III C-methyltransferase.
azo0946	nasC	253.744	1.88e-15	putative nitrate reductase small subunit
azo0947	nasA	62.7476	1.67e-22	probable nitrate reductase
azo0948	azo0948	18.6301	4.86e-12	putative methyl-accepting chemotaxis protein
azo0949	azo0949	3.09698	0.000437619	conserved hypothetical secreted protein
azo0950	azo0950	1.94416	0.00531438	GGEF/EAL/PAS/PAC-domain containing protein
azo0952	azo0952	3.54418	5.82e-09	conserved hypothetical protein
azo0953	nfsA	2.23397	0.000914587	putative oxygen-insentive NADPH nitroreductase
azo0954	isiB	16.6591	3.44e-19	probable flavodoxin
azo0955	gufA	10.1389	3.59e-08	putative cation transporter protein
azo0956	cfa1	7.60138	1.25e-07	probable cyclopropane-fatty-acyl-phospholipid synthase
azo0977	azo0977	1.88052	2.23e-05	conserved hypothetical membrane protein
azo0978	azo0978	2.70983	3.74e-14	conserved hypothetical sodium:solute symporter
azo1003	pntAA	-1.94574	0.000233663	probable NAD(P) transhydrogenase%2C subunit alpha part 1
azo1009	azo1009	-2.16096	2.3e-09	conserved hypothetical protein
azo1015	azo1015	-2.00901	1.07e-09	probable transcriptional regulator%2C LysR family
azo1034	ilvB	-1.95577	4.58e-09	acetolactate synthase
azo1037	azo1037	-2.17699	1.01e-14	putative MFS metabolite transporter
azo1045	azo1045	-1.94217	0.000233663	pseudouridine synthase A
azo1046	trpF	-1.99072	1.48e-08	N-(5'-phosphoribosyl)anthranilate isomerase
azo1059	azo1059	-2.32949	3.24e-08	conserved hypothetical secreted protein
azo1064	grpE	-1.98186	8.11e-07	probable heat shock protein GrpE
azo1065	azo1065	-1.81932	0.00134687	conserved hypothetical protein
azo1066	gyrA	-1.94801	1.93e-05	DNA topoisomerase (ATP-hydrolysing)
azo1075	azo1075	-1.84367	5.34e-08	conserved hypothetical transferase protein
azo1083	pheS	-1.94334	0.00039045	phenylalanyl-tRNA synthetase alpha chain
azo1087	surE	-1.95445	4.68e-10	phosphoric-monoester phosphohydrolase
azo1100	azo1100	-2.63235	9.94e-12	putative 23S rRNA (Uracil-5-) methyltransferase
azo1101	azo1101	-2.35431	1.54e-08	pseudouridylate synthase
azo1102	azo1102	-1.92595	1.46e-11	conserved hypothetical secreted protein
azo1106	fleN	1.81504	0.000970773	hypothetical flagellar related protein FleN
azo1113	azo1113	45.7388	1.21e-18	conserved hypothetical protein
azo1114	lhpp	-1.90745	0.00100283	putative inorganic pyrophosphate phosphatase
azo1116	azo1116	-3.94628	1.83e-18	conserved hypothetical membrane protein
azo1118	azo1118	2.94628	0.00107594	putative AraC-family transcriptional regulator
azo1130	azo1130	5.33602	1.63e-08	S-adenosylmethionine:2-demethylmenaquinone methyltransferase
azo1131	azo1131	107.691	3.09e-63	conserved hypothetical protein
azo1132	clpA	2.5075	5.85e-09	probable ATP-dependent Clp protease%2C ATP-binding subunit clpA
azo1134	cspE	1.8009	0.0191568	cold-shock protein
azo1135	rpmG	-2.8646	3.8e-10	50S ribosomal subunit protein L33
azo1136	rpmB	-2.40124	0.000112934	50S ribosomal protein L28
azo1137	radC1	6.15644	1.76e-23	DNA repair protein radC homolog
azo1151	azo1151	2.32627	0.00192534	conserved hypothetical membrane protein
azo1157	azo1157	5.93193	8.52e-08	hypothetical secreted protein
azo1171	azo1171	3.29198	2.81e-05	hypothetical secreted protein
azo1172	azo1172	2.28096	0.000912586	conserved hypothetical protein
azo1174	azo1174	74.4831	6.64e-27	hypothetical protein
azo1175	nirB	249.392	1.17e-46	nitrite reductase (NAD(P)H) large subunit%2Cprobable.
azo1176	nirD	104.449	1.64e-31	nitrite reductase small subunit%2C probable.
azo1177	nirC	91.7615	1.05e-38	putative nitrite transporter
azo1178	azo1178	41.9756	6.02e-22	putative serine/threonine protein kinase
azo1186	azo1186	2.02852	1.18e-06	hypothetical protein
azo1194	azo1194	-2.02935	7.31e-11	putative integral membrane efflux protein
azo1198	dxs	-1.81395	0.00292633	probable 1-deoxy-D-xylulose 5-phosphate synthase
azo1199	ispA	-2.78815	2.14e-11	Geranyltranstransferase
azo1200	xseB	-2.75954	2.52e-07	Exodeoxyribonuclease VII
azo1201	alcE	-1.91886	0.000162854	putative iron-sulfur protein
azo1206	ribF	-2.13433	1.49e-06	riboflavin kinase / FMN adenylyltransferase.
azo1242	qhpB	1.81658	0.025812	probable quinohemoprotein amine dehydrogease%2Cbeta subunit
azo1248	nifY2	51.4213	1.01e-21	NifY protein
azo1249	azo1249	57.3073	7.72e-14	hypothetical protein predicted by Glimmer/Critica
azo1250	azo1250	3.85965	0.00493222	Conserved Hypotheitcal protein
azo1252	azo1252	-1.85411	0.0158037	conserved hypothetical membrane protein
azo1257	azo1257	1.81963	0.0236872	conserved hypothetical protein
azo1263	azo1263	2.59129	0.000189155	conserved hypothetical protein
azo1264	azo1264	3.5093	7.79e-09	putative transmembrane sensor protein
azo1266	dnaJ2	-2.30459	6.56e-06	putative chaperone protein DnaJ
azo1269	purT	-2.39938	7.16e-13	phosphoribosylglycinamide formyltransferase 2
azo1284	ndvC	-2.15855	5.53e-07	putative glucan 1%2C3-beta-glucosidase
azo1288	narK	18.7687	1.01e-14	putative nitrate transporter
azo1289	azo1289	11.2452	1.98e-11	putative serine/threonine protein kinase
azo1297	azo1297	27.4139	1.73e-48	conserved hypothetical protein
azo1298	azo1298	37.2851	1.64e-89	conserved hypothetical membrane protein
azo1299	azo1299	34.5648	1.84e-59	conserved hypothetical protein
azo1300	azo1300	46.0215	1.1e-71	Hypothetical protein
azo1301	azo1301	50.267	3.08e-57	hypothetical membrane protein
azo1302	azo1302	37.5185	5.94e-64	conserved hypothetical membrane protein
azo1303	azo1303	52.3085	9.86e-61	conserved hypothetical protein
azo1304	azo1304	49.9415	6.86e-156	conserved hypothetical protein
azo1305	azo1305	55.1886	1.65e-107	conserved hypothetical protein
azo1306	azo1306	67.8009	2.83e-142	hypothetical secreted protein
azo1307	azo1307	40.8926	1.31e-106	probable vgr related protein
azo1308	azo1308	24.19	1.86e-68	conserved hypothetical protein
azo1309	azo1309	12.6848	3.26e-52	conserved hypothetical protein
azo1310	azo1310	11.892	3.74e-38	conserved hypothetical protein
azo1311	azo1311	4.17669	1.64e-07	conserved hypothetical protein
azo1312	azo1312	-2.9481	6.31e-20	tRNA (uracil-5-)-methyltransferase
azo1313	phnA	-1.8875	2.34e-06	putative phosphonoacetate hydrolase protein
azo1320	azo1320	1.99798	0.0450399	putative AraC-family transcriptional regulator
azo1321	azo1321	1.85589	0.0305424	conserved hypothetical protein
azo1322	azo1322	2.17963	0.00021947	hypothetical protein
azo1323	azo1323	1.89793	0.00875353	probable protein kinase
azo1327	hflX2	-1.99298	0.000205472	probable GTP-binding protein HflX
azo1328	azo1328	-3.24948	5.92e-21	conserved hypothetical protein
azo1343	ccoQ	1.85328	0.0307992	Cbb3-type cytochrome oxidase%2C subuni
azo1346	ccoH	2.02884	0.00136035	conserved hypothetical membrane protein.
azo1347	azo1347	2.46451	0.0259732	hypothetical membrane protein
azo1348	azo1348	3.56481	0.000277271	probable transmemebrane Protein
azo1350	phbC2	1.82074	0.0133399	probable poly-beta-hydroxybutyrate synthase
azo1352	hemN	2.67427	0.00213681	coproporphyrinogen oxidase
azo1357	azo1357	-3.31007	1.71e-18	EAL/GGDEF/PAS/PAC-domain containing signalling protein
azo1371	lpdA	2.59899	0.00244813	dihydrolipoamide dehydrogenase
azo1372	pdhB	2.83043	0.000349306	probable dihydrolipoamide acetyltransferase
azo1373	pdhA	3.31976	4.67e-05	pyruvate dehydrogenase
azo1377	folD	-2.01634	8.63e-06	methylenetetrahydrofolate dehydrogenase (NADP+) / Methenyltetrahydrofolate cyclohydrolase
azo1378	purE	-2.05751	2.3e-05	phosphoribosylaminoimidazole carboxylase
azo1379	purK	-2.14302	3.19e-07	Official Name Phosphoribosylaminoimidazole carboxylase
azo1385	azo1385	-3.93047	6.96e-21	conserved hypothetical protein
azo1395	secG	-2.84883	5.15e-07	preprotein translocase SecG subunit
azo1396	nuoA	-2.01158	0.0018332	putative NADH-ubiquinone oxidoreductase chain A
azo1397	nuoB2	-1.9442	0.000893426	putative NADH-ubiquinone oxidoreductase chain B
azo1422	azo1422	-2.11906	3.67e-12	probable O-acetylhomoserine aminocarboxypropyltransferase
azo1423	azo1423	-1.91885	0.000253819	conserved hypothetical protein
azo1426	yadQ	-1.80484	0.000511671	putative chloride channel protein
azo1439	rnfC2	-1.80898	0.000140926	putative electronen transport complex protein RnfC
azo1440	rnfB2	-3.29755	1.65e-10	probable electron transport complex protein RnfB
azo1446	flhD	2.04916	0.0106321	flagellar transcriptional activator FlhD
azo1465	azo1465	-2.07387	0.000318994	hypothetical protein
azo1468	exbB3	-2.95961	3.18e-09	conserved hypothetical biopolymer transport protein ExbB
azo1469	exbD4	-3.36343	6.15e-14	putative biopolymer transport protein ExbD
azo1470	lpxK	-2.93536	1.74e-08	probable tetraacyldisaccharide 4'-kinase
azo1471	ycaR	-2.07002	5.2e-07	conserved hypothetical protein
azo1482	yfcK	-1.92405	1.15e-07	D-amino-acid oxidase
azo1486	azo1486	2.74357	5.98e-14	conserved hypothetical signaling protein
azo1488	azo1488	7.08039	5.56e-09	conserved hypothetical protein
azo1490	azo1490	2.38954	0.000441983	conserved hypothetical signaling protein
azo1491	divK	2.15107	0.00298318	probable polar differentiation response regulator
azo1493	azo1493	1.83261	0.00644236	conserved hypothetical membrane protein
azo1495	azo1495	-2.41765	6.13e-05	conserved hypothetical protein
azo1496	azo1496	-2.8956	4.17e-05	Hypothetical protein
azo1506	azo1506	-2.34846	2.74e-08	conserved hypothetical protein
azo1508	azo1508	4.34468	3.77e-21	hypothetical membrane protein
azo1509	lolE1	-2.73012	3.28e-22	putative lipoprotein transporter%2C permease protein
azo1510	lolD	-1.81919	0.000842123	lipoprotein releasing system ATP-binding protein
azo1512	comA	6.28927	1.44e-30	putative DNA uptake/competence protein
azo1513	azo1513	2.08655	1.85e-10	probable hydrolase
azo1514	azo1514	16.1077	1.63e-12	conserved hypothetical protein
azo1515	azo1515	17.0258	1.66e-16	conserved hypothetical protein
azo1518	orn	-2.01594	0.000353287	oligoribonuclease
azo1521	rpmE	-2.87236	1.79e-05	50S ribosomal protein L31
azo1522	azo1522	-2.484	3.68e-08	conserved hypothetical protein
azo1523	yggH	-1.86706	0.000258846	tRNA (guanine-N7-)-methyltransferase
azo1531	azo1531	2.14621	0.0268722	hypothetical secreted protein
azo1541	gst	8.70902	3.08e-08	putative glutathione transferase
azo1552	sdhB	1.88912	1.05e-13	probable succinate dehydrogenase%2C iron-sulfur subunit
azo1553	azo1553	1.96038	4e-13	conserved hypothetical protein
azo1555	odhA	2.05037	1.04e-16	probable 2-oxoglutarate dehydrogenase
azo1556	odhB	2.01353	2.35e-21	dihydrolipoamide S-succinyltransferase
azo1558	azo1558	4.0395	4.05e-06	conserved hypothetical
azo1559	afg	-2.39231	1.15e-07	probable ATPase
azo1569	fabI1	-2.06845	6.49e-05	probable enoyl-acyl carrier protein reductase
azo1574	azo1574	1.9378	5.07e-06	conserved hypothetical protein
azo1575	nnrU	-2.14489	9.08e-08	probable NnrU protein
azo1584	azo1584	2.26162	1.33e-10	putative two-component hybrid sensor and regulator
azo1587	azo1587	-2.78355	7.78e-13	putative two-component system sensor protein
azo1594	azo1594	-2.13371	7.91e-08	conserved hypothetical protein
azo1604	azo1604	5.60364	5.38e-10	conserved hypothetical protein
azo1620	azo1620	-2.071	0.000878925	conserved hypothetical protein
azo1621	rpmF	-3.41169	2.44e-08	50S ribosomal protein L32
azo1622	plsX	-3.97639	1.94e-09	probable fatty acid/phospholipid synthesis protein plsX
azo1623	fabH	-2.65738	4.57e-05	probable 3-oxoacyl-(acyl-carrier-protein) synthase III
azo1624	fabD	-2.14663	0.00985032	probable malonyl CoA-acyl carrier protein transacylase
azo1627	fabF1	-1.9387	0.00146408	3-oxoacyl-[acyl-carrier-protein] synthase
azo1629	nadB	-2.42794	5.02e-06	L-aspartate oxidase
azo1639	lepA	-1.98933	1.71e-08	probable GTP-binding protein
azo1660	azo1660	2.45553	0.00234501	conserved hypothetical protein
azo1661	azo1661	2.72399	7.57e-09	conserved hypothetical protein
azo1669	aroF	-1.95436	4.78e-08	probable phospho-2-dehydro-3-deoxyheptonate aldolase
azo1674	azo1674	1.89951	0.0190149	conserved hypothetical protein
azo1684	azo1684	2.7402	3.23e-05	conserved hypothetical protein
azo1686	azo1686	-2.00401	0.000780384	conserved hypothetical membrane protein
azo1700	etfA1	2.48487	8.2e-05	probable electron transfer flavoprotein%2C alpha subunit
azo1701	azo1701	2.15869	1.93e-05	conserved hypothetical membrane protein
azo1702	azo1702	1.85592	3.49e-06	probable acyl-CoA dehydrogenase
azo1714	azo1714	-1.8527	0.0023038	putative permease member of MFS
azo1723	azo1723	1.92487	0.00808048	conserved hypothetical protein
azo1725	glgB1	2.18665	0.00150322	putative 1%2C4-alpha-glucan branching enzyme
azo1726	pep1	1.95132	0.0212011	putative glucanohydrolase
azo1727	treS	2.61664	0.00087985	putative trehalose synthase
azo1730	azo1730	2.15588	0.00202048	conserved hypothetical protein
azo1734	azo1734	2.9781	2.39e-06	conserved hypothetical protein
azo1737	azo1737	2.79691	0.0196833	conserved hypothetical membrane protein
azo1738	azo1738	2.47055	2.77e-09	hypothetical protein
azo1742	azo1742	2.29128	0.00182563	hypothetical secreted protein
azo1750	azo1750	2.05698	0.0277888	hypothetical membrane protein
azo1751	azo1751	2.03738	0.0389121	conserved hypothetical secreted protein
azo1752	azo1752	3.17616	0.000149001	conserved hypothetical secreted protein
azo1753	cls2	2.38798	0.00598788	putative cardiolipin synthetase
azo1761	azo1761	4.05797	0.000270843	hypothetical protein
azo1762	azo1762	4.31549	0.000371992	conserved hypothetical membrane protein
azo1763	mucD3	3.69386	0.0429627	probable serine protease MucD
azo1764	azo1764	2.84691	0.0495706	conserved hypothetical secreted protein
azo1765	azo1765	2.58416	0.0184127	conserved hypothetical membrane protein
azo1767	azo1767	5.46413	0.0117567	conserved hypothetical protein
azo1769	azo1769	3.34067	0.00641197	conserved hypothetical protein
azo1775	azo1775	1.99029	0.000247521	hypothetical membrane protein
azo1783	azo1783	2.55169	0.0344242	conserved hypothetical membrane protein
azo1788	azo1788	3.70443	0.00496968	glycosyltransferase
azo1790	rpoN2	3.10038	6e-05	RNA polymerase sigma-54 factor
azo1792	azo1792	8.42325	0.000186712	conserved hypothetical membrane protein
azo1793	azo1793	3.93637	0.00876822	conserved hypothetical protein
azo1794	glgX	3.32819	0.0121502	putative glycogen debranching enzyme
azo1795	azo1795	5.50867	0.00312481	conserved hypothetical protein
azo1796	glgB2	3.62576	0.00666915	putative 1%2C4-alpha-glucan branching enzyme
azo1797	glgC	2.78282	0.00286641	putative glucose-1-phosphate adenylyltransferase
azo1798	treZ	2.95247	0.000616232	putative Malto-oligosyltrehalose trehalohydrolase
azo1799	azo1799	2.79802	0.00185045	hypothetical protein
azo1801	glgA	2.4549	0.0036729	putative glycogen synthase
azo1805	azo1805	2.42634	0.00825632	conserved hypothetical carbamoyltransferase
azo1807	azo1807	2.89464	0.0497529	heptose phosphatase
azo1808	azo1808	3.81285	0.00178869	Short-chain dehydrogenase family protein
azo1814	azo1814	1.95454	0.00185554	conserved hypothetical protein
azo1819	azo1819	2.97223	0.000917346	hypothetical protein
azo1820	azo1820	2.08326	0.000126438	conserved hypothetical protein
azo1828	azo1828	5.60329	0.000453658	hypothetical secreted protein
azo1829	azo1829	4.13856	0.00241537	hypothetical membrane protein
azo1830	azo1830	5.95735	0.000144427	putative TonB-denpendent receptor
azo1844	lapB1	3.56857	0.0186753	catechol 2%2C3-dioxygenase
azo1848	lapN	2.04682	0.0072356	phenol 2-monooxygenase p3 component
azo1851	azo1851	6.76448	3.21e-13	conserved hypothetical protein
azo1870	azo1870	2.15001	7.63e-06	Endopeptidase Clp
azo1871	azo1871	2.791	0.00988941	hypothetical protein
azo1872	azo1872	1.81781	0.00011192	hypothetical phage tail tape measure protein
azo1873	azo1873	2.24271	2.22e-05	Hypothetical protein
azo1888	bioA	-1.95771	1.54e-06	Adenosylmethionine--8-amino-7-oxononanoate transaminase
azo1912	azo1912	-1.80658	0.000188045	conserved hypothetical membrane protein
azo1913	azo1913	-2.53429	1.05e-08	conserved hypothetical protein
azo1916	azo1916	2.34044	0.00716336	conserved hypothetical secreted protein
azo1936	azo1936	1.83772	8.79e-05	putative AraC-family transcriptional regulator
azo1949	azo1949	20.5139	3.45e-07	putative AraC-family transcriptional regulator
azo1957	mhpC	2.94883	0.0113921	2-hydroxy-6-ketonona-2%2C4-dienedioic acid hydrolase
azo1959	azo1959	2.27687	0.0114449	hypothetical protein
azo1971	azo1971	2.08731	0.0103651	putative alcohol dehydrogenase
azo1979	azo1979	-1.94561	0.0128302	hypothetical protein predicted by Glimmer/Critica
azo1989	azo1989	2.1229	0.00671725	Short-chain dehydrogenase family protein
azo1990	braC	2.43942	3.82e-07	putative Leu/Ile/Val-binding protein
azo1991	azo1991	2.01138	0.0322653	ABC transporter permease protein
azo1998	azo1998	-3.84674	1.76e-15	Purine-nucleoside phosphorylase
azo2030	azo2030	-2.14692	0.0499684	hypothetical truncated transposase
azo2038	azo2038	2.72819	2.93e-05	conserved hypothetical protein
azo2046	azo2046	1.86502	9.81e-08	Hypothetical protein
azo2047	radC2	2.71862	3.83e-08	DNA repair protein
azo2060	azo2060	-2.2162	7.95e-08	membrane-bound lytic murein transglycosylase D
azo2065	azo2065	-1.91772	0.000128133	hypothetical membrane protein
azo2066	norM	-2.11514	9.46e-07	multidrug resistance protein
azo2070	clpX	2.29591	1.03e-06	ATP-dependent Clp protease ATP-binding subunit
azo2071	clpP	2.14892	3.64e-05	Endopeptidase Clp
azo2073	prkA	2.05024	0.00360917	PrkA protein
azo2074	yeaH	2.18871	0.0246905	conserved hypothetical protein
azo2075	ycgB	2.32926	0.0384508	putative cytoplasmic protein
azo2078	azo2078	-1.94503	0.00021947	conserved hypothetical membrane protein
azo2079	nadC	-1.89552	4.11e-08	Nicotinate-nucleotide diphosphorylase (carboxylating)
azo2100	azo2100	1.82956	0.00488236	Beta-alanine--pyruvate transaminase
azo2105	truB	-2.13792	0.0329342	tRNA pseudouridine 55 synthase
azo2109	azo2109	-2.43028	4.97e-07	conserved hypothetical protein
azo2113	azo2113	-1.99	0.000539269	conserved hypothetical membrane protein
azo2117	azo2117	2.6502	1.44e-12	Hypothetical protein
azo2126	yaeQ	-2.03858	4.9e-06	putative cytoplasmic protein [yaeQ]
azo2127	azo2127	-2.49076	1.88e-10	conserved hypothetical protein
azo2128	azo2128	2.40911	6.64e-09	GGDEF-domain containing protein
azo2132	azo2132	13.4272	6.76e-11	conserved hypothetical ATPase
azo2139	azo2139	-3.00075	6.41e-18	conserved hypothetical secreted protein
azo2140	azo2140	-1.97252	1.38e-06	conserved hypothetical secreted protein
azo2147	azo2147	2.06768	3.16e-05	hypothetical membrane protein
azo2159	azo2159	-2.24399	7.08e-05	conservd hypothetical membrane protein
azo2160	azo2160	-2.04107	0.000420308	conserved hypothetical membrane protein
azo2178	azo2178	2.06316	2.56e-13	probABLE TYPE 4 FIMBRIAL BIOGENESIS RELATEDTRANSMEMBRANE PROTEIN
azo2188	argD	-1.96434	0.000163518	acetylornithine transaminase
azo2190	rpsT	-2.25207	0.00904252	30S ribosomal protein S20
azo2195	azo2195	-3.53518	7.8e-11	probable flavoprotein
azo2204	azo2204	10.7377	1.57e-07	conserved hypothetical protein
azo2205	fbpA1	3.22942	0.000246903	putative iron transport system substrate-binding protein
azo2210	pyrD	-2.01086	3.03e-06	dihydroorotate oxidase
azo2217	azo2217	3.71628	0.0036708	putative TonB-dependent receptor
azo2218	cbiK	5.54593	1.54e-05	putative cobalt transport system%2C periplasmic-binding protein
azo2219	azo2219	4.51029	0.00921987	conserved hypothetical membrane protein
azo2220	cbiM	4.00641	0.0172842	putative cobalt transport system%2C permease protein
azo2221	cbiQ	4.95867	0.00794437	putative cobalt transport system permease protein
azo2222	cbiO	5.35385	0.00988941	putative cobalt transport system ATP-binding protein
azo2225	azo2225	-2.12547	3.41e-05	GGDEF/EAL/PAS-domain containing protein
azo2247	azo2247	2.91462	3.68e-10	hypothetical secreted protein
azo2254	azo2254	1.85298	0.00227715	conserved hypothetical secreted protein
azo2257	mauA	3.5479	0.0107758	probable methylamine dehydrogenase%2C L chain
azo2260	maub	1.82785	0.0146674	putative methylamine dehydrogenase heavy chain precursor
azo2261	eutR	4.58656	0.000540274	putative ethanolamine operon transcriptional regulator
azo2262	pdhR	11.5842	5.3e-05	putative pyruvate dehydrogenase complex repressor
azo2263	azo2263	22.4759	3.44e-19	putative amino acid-binding protein
azo2264	azo2264	15.3069	5.52e-17	amino acid ABC transporter%2C permease protein
azo2265	azo2265	13.5667	3.51e-28	conserved hypothetical amino acid permease
azo2266	glnQ2	13.813	3.91e-16	probable glutamine transport ATP-binding protein
azo2278	azo2278	490.106	3.14e-40	conserved hypothetical protein
azo2279	azo2279	373.155	4.23e-36	conserved hypothetical protein
azo2280	azo2280	443.626	1.07e-30	Hypothetical protein
azo2281	nifF2	35.2318	1.62e-53	probable flavodoxin
azo2282	azo2282	4.03565	2e-21	conserved hypothetical protein
azo2288	azo2288	-2.10851	1.37e-05	HD-domain containing protein
azo2290	azo2290	2.65145	5.89e-17	conserved hypothetical protein
azo2291	tfoX	3.0374	2.4e-15	conserved hypothetical DNA transformation protein (competence activator)
azo2294	azo2294	3.28789	3.22e-08	carboxypeptidase A
azo2295	azo2295	2.84391	0.0373943	putative hydrolase
azo2297	azo2297	2.28344	0.0441129	conserved hypothetical protein
azo2304	azo2304	2.02025	0.00013618	transcriptional regulator%2C MerR-family
azo2305	azo2305	3.22872	7.38e-08	conserved hypothetical protein
azo2306	azo2306	2.80333	3.2e-11	putative Tyrosine recombinase xerD
azo2307	azo2307	3.34042	1.88e-10	Hypothetical protein
azo2308	azo2308	3.80094	3.14e-28	putative helicase related protein
azo2309	azo2309	3.05914	1.47e-14	conserved hypothetical protein
azo2310	palZ	4.37979	1.32e-22	putative alpha-D-1%2C4-glucosidase
azo2311	spr1	2.01243	1.36e-12	putative glucan 1%2C3-beta-glucosidase
azo2312	azo2312	1.95533	3.04e-08	conserved hypothetical membran protein
azo2325	azo2325	2.43826	2.73e-06	conserved hypothetical protein
azo2329	tonB2	4.6724	0.0408861	periplasmic biopolymer transport protein linking inner and outer membranes
azo2340	azo2340	2.40438	0.0247475	dienelactone hydrolase family protein
azo2345	azo2345	2.09014	0.0357513	conserved hypothetical secreted protein
azo2371	azo2371	3.47076	0.00101311	partiell 30S ribosomal protein S4%2C truncated
azo2372	azo2372	3.36731	0.001568	hypothetical secreted protein
azo2373	fecI	3.00558	0.000127362	putative sigma-70 factor%2C ECF subfamily
azo2374	fecR	2.42837	0.00280253	putative transmembrane sensor
azo2380	azo2380	4.8126	1.28e-16	glycosyltransferase
azo2381	azo2381	6.17495	2.68e-30	dolichyl-phosphate-mannose-protein mannosyltransferase
azo2382	azo2382	5.69486	0.000581027	conserved hypothetical secreted protein
azo2383	azo2383	4.60068	0.000450676	conserved hypothetical protein
azo2384	azo2384	8.96215	0.00121337	conserved hypothetical ApbE family protein
azo2385	azo2385	11.202	0.00541328	hypothetical membrane protein
azo2398	azo2398	-2.01566	0.0410287	conserved hypothetical protein
azo2455	rcp2	2.10573	0.00104293	putative two-component response regulator
azo2458	azo2458	5.09939	4.78e-09	putative transcriptional regulator%2C LuxR family
azo2473	xylC	1.81464	0.00616095	probable benzaldehyde dehydrogenase (NAD+)
azo2476	rdxA	2.41711	0.00362141	putative iron-sulfur 4Fe-4S ferredoxin transmembrane protein
azo2488	azo2488	2.51718	2.23e-06	hypothetical protein predicted by Glimmer/Critica
azo2510	azo2510	4.95595	0.00225189	putative iron-sulfur protein
azo2511	fpvA1	4.20337	0.00209819	putative TonB-dependent receptor
azo2512	azo2512	2.76026	0.00185271	putative transmembrane sensor
azo2513	azo2513	5.13361	0.000265239	putative sigma factor%2C ECF subfamily
azo2525	azo2525	1.88404	1.39e-05	hypothetical protein predicted by Glimmer/Critica
azo2531	azo2531	1.95129	6.51e-07	conserved hypothetical protein
azo2536	ligC	1.9795	4.62e-08	probable oxidoreductase
azo2549	cca2	2.71755	2.67e-05	tRNA nucleotidyltransferase
azo2550	mdcF3	-2.74353	2.31e-07	putative malonate transporter
azo2553	azo2553	1.90893	5.96e-05	hypothetical secreted protein
azo2558	azo2558	-2.16603	1.79e-05	membrane protein with HlyD domain
azo2559	azo2559	-2.09208	0.00961949	conserved hypothetical secreted protein
azo2568	azo2568	2.36434	0.000767002	membrane fusion protein
azo2569	azo2569	2.31648	5.2e-07	RND efflux transporter%2C permease protein
azo2571	azo2571	2.34246	2.01e-07	conserved hypothetical protein
azo2591	azo2591	2.33241	0.000399456	conserved hypothetical secreted protein
azo2593	azo2593	2.55716	0.0468706	conserved hypothetical secreted protein
azo2602	infA1	-2.43994	0.00152145	translation initiation factor IF-1
azo2605	azo2605	1.95581	0.0268159	conserved hypothetical membrane protein
azo2608	azo2608	2.07422	0.00192286	conserved hypothetical protein
azo2609	azo2609	2.35308	0.00721195	conserved hypothetical endonuclease/exonuclease/phosphatase family protein
azo2610	fhuA2	2.48505	0.0385349	putative ferrichrome-iron TonB-dependent receptor
azo2620	azo2620	-2.20796	0.000103197	hypothetical membrane protein
azo2623	azo2623	1.90266	0.0184562	conserved hypothetical protein
azo2627	azo2627	2.19353	0.00764959	conserved hypothetical protein
azo2629	azo2629	1.92628	0.0369795	conserved hypothetical membrane protein
azo2631	azo2631	-1.89303	0.0266331	conserved hypothetical membrane protein
azo2632	azo2632	-2.14673	0.00661672	conserved hypothetical membrane protein
azo2653	pitA	-2.08354	1.95e-05	putative phosphate transporter
azo2654	azo2654	2.47214	0.00359332	lactoylglutathione lyase
azo2661	azo2661	7.73195	5.15e-07	hypothetical protein
azo2663	azo2663	2.40442	1.44e-06	conserved hypothetical peroxiredoxin
azo2669	azo2669	4.33969	4.04e-10	conserved hypothetical cytochrome c family protein
azo2687	azo2687	-5.35187	7.97e-07	hypothetical secreted protein
azo2693	fliC2	2.17115	9.8e-07	flagellin
azo2704	fliC3	2.57387	8.99e-08	flagellin
azo2705	flaG	1.9971	0.000193263	probable flagellar protein
azo2706	fliD	2.29097	1.77e-08	flagellar hook-associated protein
azo2707	fliS	2.16376	2.92e-06	flagellar protein FliS
azo2708	fliT	2.11593	1.65e-06	hypothetical flagellar related protein FliT
azo2709	azo2709	2.18263	4.51e-08	hypothetical protein
azo2710	azo2710	2.50798	3.75e-09	conserved hypothetical flagellar related protein
azo2712	azo2712	-2.38432	8.25e-18	GGDEF/PAS/PAC-domain containing protein
azo2721	fliK	2.32222	7.85e-09	putative flagellar hook-length control protein FliK
azo2729	azo2729	1.89277	0.000254243	hypothetical secreted protein
azo2730	flgL	2.32822	2.09e-08	flagellar hook-filament junction protein 3
azo2731	flgK	2.39692	1.37e-05	flagellar hook-filament junction protein 1
azo2736	flgF	1.95239	4.31e-09	flagellar basal-body rod protein FlgF
azo2737	flgE	1.95462	2.27e-08	FlgE protein
azo2743	flgN	2.07283	1.43e-11	putative chaperon of flagellar synthesis
azo2749	vsrD2	1.82437	5.72e-05	probable transcriptional regulator%2C LuxR family
azo2752	azo2752	-1.92436	4.51e-05	conserved hypothetical membrane protein
azo2759	rpsI	-2.7738	1.08e-12	30S ribosomal protein S9
azo2760	rplM	-2.42871	1.11e-07	50S ribosomal protein L13
azo2767	azo2767	-2.27551	0.0434442	conserved hypothetical protein
azo2768	yfhK	-4.15196	1.9e-08	putative two-component system sensor kinase
azo2769	azo2769	-2.51533	0.0144672	conserved hypothetical secreted protein
azo2770	yfhA	-2.43711	0.00147316	putative two component transcriptional regulator
azo2771	azo2771	-2.8476	0.000295694	conserved hypothetical protein
azo2775	ilvE2	-2.17559	6.11e-06	branched-chain-amino-acid transaminase
azo2777	azo2777	-2.81626	7.7e-09	conserved hypothetical protein
azo2782	azo2782	7.88465	7.13e-06	conserved hypothetical protein
azo2784	azo2784	12.6102	3.58e-14	conserved hypothetical monoamine oxidase
azo2787	rumC	-2.06334	2.19e-10	conserved hypothetical RumC homolog
azo2788	aroG	-1.99942	2.65e-05	phospho-2-dehydro-3-deoxyheptonate aldolase
azo2796	azo2796	-1.95487	0.000589532	putative large permease component of TRAP-type transporter
azo2797	azo2797	-2.30494	0.00184629	putative small permease component of TRAP-type transporter
azo2815	azo2815	-1.92927	0.000276244	tRNA/rRNA methylase
azo2817	bioB	-2.17945	1.07e-09	biotin synthase
azo2818	bioC2	-2.51981	4.88e-12	putative biotin synthesis protein
azo2819	ssm	-1.93337	0.000194595	putative hydrolase
azo2823	cc42	-1.86724	7.9e-06	probable cytochrome C4
azo2836	tkt	-1.89597	0.000311108	putative transketolase
azo2850	azo2850	-1.8454	1.24e-06	putative sugar transport protein
azo2853	azo2853	2.06638	0.011633	conserved hypothetical secreted protein
azo2862	moxR2	2.46413	0.0349595	MoxR protein%2C putative
azo2877	prlC	2.02231	0.000177125	probable oligopeptidase A
azo2878	azo2878	2.17066	4.34e-05	conserved hypothetical protein
azo2879	amtE	36.4654	8.03e-18	probable ammonia permease with sensory box/GGDEF domains
azo2884	ksgA	-1.81633	0.000620124	dimethyladenosine transferase
azo2889	azo2889	-2.15702	4.25e-06	Nucleotidyltransferase
azo2892	dusB	-2.5768	9.88e-08	conserved hypothetical tRNA-dihydrouridine synthase
azo2893	azo2893	-2.77295	5.61e-07	putative fis-like DNA-binding protein
azo2894	purH	-2.07433	1.28e-09	phosphoribosylaminoimidazolecarboxamide formyltransferase/IMP cyclohydrolase
azo2897	sulP1	-1.97479	0.00041124	putative sulfate transporter
azo2898	rpsP	-2.29052	0.000296452	30S ribosomal protein S16
azo2899	rimM	-2.13899	1.39e-06	conserved hypothetical 16S rRNA processing protein
azo2903	azo2903	-1.8633	1.12e-06	conserved hypothetical membrane protein
azo2913	fimT	1.95322	0.00845903	putative pre-pilin like protein
azo2915	azo2915	2.51692	0.000523911	conserved hypothetical secreted protein
azo2916	pilX	2.7136	3.16e-06	putative Tfp pilus assembly protein
azo2917	pilY1B	3.43055	1.09e-11	putative Tfp pilus assembly protein
azo2918	pilE	3.75046	1e-13	putative prepilin like protein
azo2922	azo2922	44.8457	1.12e-29	conserved hypothetical protein
azo2925	azo2925	-2.11136	0.00277697	hypothetical secreted protein
azo2933	exaB1	-4.90495	0.00219112	probable cytochrome c550
azo2934	azo2934	-2.1623	0.0277198	conserved hypothetical amino acid-binding protein
azo2938	azo2938	-2.30964	0.029081	conserved hypothetical protein
azo2939	aldA	-7.29723	6.04e-05	aldehyde dehydrogenase (NAD+)
azo2940	azo2940	-3.98563	0.00453622	Sigma-54 dependent transcriptional regulator
azo2942	azo2942	11.9165	9.51e-33	conserved hypothetical protein
azo2943	azo2943	10.554	1.05e-29	conserved hypothetical protein
azo2954	cusB	2.05703	0.000228972	cation efflux transmembrane protein
azo2957	azo2957	5.86098	4.49e-07	hypothetical protein predicted by Glimmer/Critica
azo2958	azo2958	111.7	1.32e-22	hypothetical protein predicted by Glimmer/Critica
azo2976	azo2976	-3.63525	0.00166578	conserved hypothetical secreted protein
azo2977	cphA	-3.66799	0.011633	putative beta lactamase precursor
azo2981	azo2981	1.97244	0.000513982	putative methyl-accepting chemotaxis protein
azo2985	tnkS	2.09998	0.000472987	putative tankyrase type protein
azo2989	katG	4.3107	3.83e-06	putative catalase/peroxidase
azo2994	fpvA2	4.5847	0.00763812	probable TonB-dependent receptor
azo2995	azo2995	10.2905	4.2e-05	conserved hypothetical membrane protein
azo2996	azo2996	7.46816	0.000105034	conserved hypothetical membrane protein
azo2997	fhuF	5.71999	0.000310404	putative TonB-dependent receptor
azo2998	azo2998	2.65842	0.0353593	hypothetical protein predicted by Glimmer/Critica
azo3010	glnT	2.41371	0.00368839	glutamine synthetase III
azo3011	glxB	2.01296	0.0423277	amido phosphoribosyltransferase
azo3012	glxC	2.41456	0.0206287	probable protein GlxC
azo3013	glxD	1.92468	0.00706896	glutamate synthase%2C large subunit
azo3017	azo3017	-2.75126	0.02144	outer membrane porin protein precursor
azo3032	azo3032	2.99558	0.0109241	hypothetical secreted protein
azo3033	azo3033	4.09697	0.0429836	hypothetical protein predicted by Glimmer/Critica
azo3034	azo3034	3.218	0.0116401	hypothetical membrane protein
azo3035	azo3035	2.61034	1.39e-05	hypothetical membrane protein
azo3037	azo3037	-3.76013	0.0364327	conserved hypothetical protein
azo3067	ycjD	2.09059	0.00102144	conserved hypothetical protein
azo3071	azo3071	2.4007	0.000400563	hypothetical protein
azo3072	azo3072	3.8801	2.09e-10	hypothetical protein
azo3073	azo3073	3.10258	0.00074183	hypothetical protein
azo3074	azo3074	2.87308	0.00359346	hypothetical protein
azo3075	azo3075	3.13495	5.95e-06	hypothetical membrane protein
azo3080	azo3080	59.9131	2.81e-20	hypothetical protein predicted by Glimmer/Critica
azo3091	trkA1	1.83489	0.00780789	putative potassium uptake protein
azo3093	azo3093	2.21824	0.00526997	two component system transcriptional regulatory protein
azo3105	azo3105	-2.1447	0.00193384	conserved hypothetical protein
azo3113	nosZ	2.15503	0.00150998	nitrous-oxide reductase
azo3114	azo3114	19.5854	2.45e-24	hypothetical secreted protein
azo3118	azo3118	-2.46413	3.04e-10	6-pyruvoyltetrahydropterin synthase
azo3126	mutL	-1.89759	1.39e-07	DNA mismatch repair protein
azo3129	azo3129	11.6968	6.84e-10	conserved hypothetical protein
azo3130	dnaL	3.45545	3.01e-07	DNA ligase
azo3131	miaA	-2.57841	5.31e-09	MiaA protein
azo3137	azo3137	-2.21267	1.49e-08	conserved hypothetical membrane protein
azo3139	azo3139	-1.8721	1.33e-06	haloacid dehalogenase-like hydrolase family protein
azo3140	pcnB	-2.60002	7.38e-10	probable poly(A) polymerase
azo3141	folK	-2.26312	4.87e-06	2-amino-4-hydroxy-6-hydroxymethyldihydropteridinediphosphokinase
azo3142	azo3142	-2.07546	2.73e-05	conserved hypothetical membrane protein
azo3144	panB	-2.0419	5.9e-12	3-methyl-2-oxobutanoate hydroxymethyltransferase
azo3154	ilvI	-1.80326	8.06e-05	acetolactate synthase
azo3155	ilvH	-1.98521	4.59e-05	acetolactate synthase
azo3164	wrbA2	-2.03277	3.07e-09	probable tryptophan repressor binding protein (flavodoxin)
azo3167	rplU	-2.33809	0.00103097	50S ribosomal protein L21
azo3168	rpmA	-2.14187	4.09e-05	50S ribosomal protein L27
azo3175	azo3175	2.92732	0.00016476	hypothetical secreted protein
azo3183	lemA2	-2.08779	1.01e-14	conserved hypothetical lemA family protein
azo3184	azo3184	-2.29337	1.21e-12	conserved hypothetical membrane protein
azo3187	azo3187	2.15265	2.18e-07	conserved hypothetical serine protease
azo3188	azo3188	2.33458	1.1e-07	soluble lytic murein transglycosylase precursor
azo3189	azo3189	2.30674	5.79e-14	NDPsugar dehydrogenase
azo3190	azo3190	2.41878	4.17e-15	conserved hypothetical protein
azo3191	atoC	1.87829	6.91e-09	probable acetoacetate metabolism regulatory protein
azo3200	dcd	-2.33695	1.37e-13	dCTP deaminase
azo3225	rpsU	-2.78278	1.44e-08	30S ribosomal protein S21
azo3226	dnaG	-2.04074	2.3e-05	DNA primase
azo3227	rpoD	-2.13906	3.15e-07	RNA polymerase sigma factor
azo3248	lysA1	1.84112	1.35e-07	probable diaminopimelate decarboxylase
azo3260	azo3260	1.90362	2.5e-10	glycosyltransferase
azo3261	azo3261	1.91671	2.3e-07	glycosyltransferase
azo3262	azo3262	2.0992	2.17e-12	glycosyltransferase
azo3263	azo3263	2.23171	1.11e-10	hypothetical secreted protein
azo3269	algD	1.86113	0.00014275	GDP-mannose 6-dehydrogenase
azo3270	azo3270	1.92014	3.88e-06	glycosyltransferase
azo3288	azo3288	4.39243	9.71e-26	exonuclease of the beta-lactamase fold involved in RNA processing
azo3289	azo3289	2.67437	3.6e-12	exonuclease of the beta-lactamase fold involved in RNA processing
azo3304	coxB	-1.94233	0.0366211	conserved hypothetical cytochrome c oxidase%2Csubunit II
azo3305	waaE1	-2.19386	7.71e-11	ADP-heptose synthase
azo3337	algW	-1.80752	7.85e-12	probable serine protease AlgW
azo3349	azo3349	1.84921	9.53e-09	putative transglycosylase
azo3354	pilB	1.81067	3.69e-12	Type IV pilus assembly protein
azo3365	modD	26.5666	2.08e-32	putative molybdenum transport protein
azo3366	azo3366	104.297	6.38e-38	conserved hypothetical protein
azo3367	azo3367	114.026	3.01e-34	putative NifZ Protein homolog
azo3368	fer22	123.818	1.06e-43	probable ferredoxin 2Fe-2S protein
azo3372	dsbB	-2.27711	8.88e-08	putative disulfide bond formation protein B
azo3376	azo3376	-2.13945	6.44e-05	membrane fusion protein
azo3386	azo3386	-2.90577	5.07e-30	putative transport protein
azo3388	azo3388	-2.11778	1.9e-11	hypothetical protein predicted by Glimmer/Critica
azo3405	rplE	-1.88168	0.0305424	50S ribosomal protein L5
azo3406	rplX	-2.11565	0.0138933	50S ribosomal protein L24
azo3422	rpsL	-1.92198	0.00165261	30S ribosomal protein S12
azo3447	acS2	-2.03409	1.78e-10	putative Acetyl-coenzyme A synthetase
azo3448	azo3448	2.96249	7.1e-10	conserved hypothetical secreted protein
azo3449	hemL	-1.89853	6.66e-13	Glutamate-1-semialdehyde 2%2C1-aminomutase
azo3470	vgrG	6.97346	5.03e-28	probable vgr-related protein
azo3471	azo3471	10.5437	3.88e-52	conserved hypothetical protein
azo3472	azo3472	11.962	3.63e-48	conserved hypothetical secreted protein
azo3473	azo3473	11.1253	5.01e-44	conserved hypothetical protein
azo3474	azo3474	10.8638	5.94e-48	conserved hypothetical secreted protein
azo3477	azo3477	-2.29082	3.94e-07	conserved hypothetical protein
azo3491	mobB2	-2.05106	1.72e-05	molybdopterin-guanine dinucleotide biosynthesis protein B
azo3499	azo3499	1.81484	7.28e-10	conserved hypothetical signaling protein
azo3504	ureC	2.38298	2.93e-06	urease alpha subunit
azo3505	azo3505	3.06472	0.00183352	probable urease beta subunit
azo3506	azo3506	3.1282	0.00304543	conserved hypothetical protein
azo3507	ureA	3.04702	0.00729822	urease gamma subunit
azo3508	ureD	1.98846	0.0273029	putative urease accessory protein UreD
azo3509	gch	-2.20647	3.21e-13	probable GTP cyclohydrolase I
azo3510	azo3510	-3.28984	1.01e-29	sulfatase family protein
azo3512	ssuA	20.7821	1.21e-17	putative periplasmic-binding protein
azo3513	azo3513	17.702	5.18e-25	putative aliphatic sulfonates transport system%2CATP-binding protein
azo3514	ssuC	8.29945	2.76e-24	putative aliphatic sulfonates transport system%2Cpermease protein
azo3517	azo3517	-1.85408	1.79e-06	CAL96133.1
azo3518	cobD2	-3.89115	4.63e-30	putative cobalamin biosynthesis protein
azo3519	cobC	-2.07071	7.45e-06	cobalamin biosynthesis protein
azo3522	rhlE3	-3.74685	1.3e-12	putative ATP-dependent RNA helicase
azo3523	leuA2	-2.90775	1.03e-06	2-isopropylmalate synthase
azo3524	azo3524	-1.80149	1.13e-05	conserved hypothetical nitroreductase
azo3526	azo3526	-2.03934	1.34e-17	conserved hypothetical flavoprotein
azo3547	azo3547	3.33275	1.47e-18	hypothetical secreted protein
azo3548	azo3548	3.1906	2.93e-09	conserved hypothetical secreted protein
azo3550	cobB	-1.83764	1.77e-08	cobyrinic acid a%2Cc-diamide synthase
azo3551	cobA2	-1.82859	2.01e-07	Uroporphyrin-III C-methyltransferase
azo3552	cobO	-2.1807	1.33e-06	Cob(I)yrinic acid a%2Cc-diamide adenosyltransferase
azo3557	cobU	-2.40955	0.00284096	cobinamide kinase/cobinamide phosphate guanylyltransferase
azo3558	azo3558	1.96037	0.000840117	conserved hypothetical membrane protein
azo3559	azo3559	1.91524	0.00328891	hypothetical membrane protein
azo3560	cobT	-2.32885	1.55e-17	nicotinate-nucleotide-dimethylbenzimidazole phosphoribosyltransferase
azo3561	cobS	-2.28058	3.86e-06	cobalamin (5'-phosphate) synthase
azo3562	azo3562	-2.17343	9.21e-06	putative alpha-ribazole phosphatase
azo3563	waaE2	-1.8402	4.2e-05	ADP-heptose synthase
azo3570	waaP3	-1.81489	0.000225956	lipopolysaccharide core biosynthesis protein
azo3572	msbA2	-2.01429	3.05e-06	lipid A export ATP-binding/permease protein
azo3573	azo3573	-2.95721	2.78e-17	conserved hypothetical protein
azo3579	nolU	-1.85222	5.82e-05	putative carbamoyltransferase
azo3605	azo3605	-2.68035	7.58e-13	conserved hypothetical membrane protein
azo3606	azo3606	-2.13373	1.6e-14	conserved hypothetical membrane protein
azo3610	def2	-2.75865	1.87e-09	probable peptide deformylase
azo3615	ompR3	-1.84501	8.9e-06	DNA-binding response regulator
azo3616	envZ3	-2.02043	5.75e-05	putative sensor histidine kinase
azo3619	azo3619	2.63746	0.0443034	hypothetical protein predicted by Glimmer/Critica
azo3625	azo3625	2.09981	1.79e-05	hypothetical membrane protein
azo3626	azo3626	-4.30448	3.53e-21	conserved hypothetical chaperon protein
azo3627	azo3627	3.59745	5.31e-09	conserved hypothetical SLT domain protein
azo3628	azo3628	4.63268	7.12e-20	hypothetical protein predicted by Glimmer/Critica
azo3634	azo3634	2.59259	0.000436969	probable D-(-)-3-hydroxybutyrate oligomer hydrolase
azo3637	glmU	-1.82947	2.4e-05	UDP-N-acetylglucosamine pyrophosphorylase / diamine N-acetyltransferase
azo3638	pta	2.02249	3.82e-06	conserved hypothetical phosphate acetyltransferase
azo3639	ackA	2.40135	0.000122634	probable acetate kinase
azo3640	azo3640	-1.92922	7.32e-06	conserved hypothetical membrane protein
azo3651	mrcA	-2.44875	2.71e-05	probable penicillin-binding protein 1A
azo3653	azo3653	-1.95467	8.5e-07	conserved hypothetical secreted protein
azo3654	lysA2	-1.88785	3.97e-07	LysA2 protein
azo3664	xthA2	-1.99883	6.25e-09	Exodeoxyribonuclease III
azo3665	azo3665	2.19949	9.13e-05	conserved hypothetical signaling protein
azo3666	azo3666	2.93349	0.000432786	putative sensor histidine kinase
azo3673	qseC2	-1.97879	2.18e-05	two-component system histidine kinase
azo3674	mucD4	-1.93079	0.0319293	probable serine protease MucD
azo3684	azo3684	-2.01596	4.59e-05	putative periplasmic binding protein
azo3685	azo3685	-2.29059	9.39e-05	putative hybrid sensor and regulator protein
azo3688	azo3688	-1.96087	0.000145296	conserved hypothetical protein
azo3689	murB	-1.86675	0.000471821	UDP-N-acetylmuramate dehydrogenase
azo3690	azo3690	-2.53275	1.59e-10	conserved hypothetical membrane protein
azo3695	trpS	-2.10876	1.93e-07	TrpS protein
azo3698	azo3698	-3.86177	3.27e-12	conserved hypothetical protein
azo3699	azo3699	-2.05383	4.2e-05	conserved hypothetical protein
azo3713	bleO	1.95534	2.92e-07	putative bleomycin resistance protein
azo3714	azo3714	1.8228	4.25e-06	probable Acetyltransferase protein.
azo3716	azo3716	2.04709	2.16e-05	hypothetical protein
azo3717	azo3717	2.2124	1.88e-06	hypothetical protein
azo3718	azo3718	2.28729	5.22e-10	conserved hypothetical protein
azo3719	azo3719	2.39341	5.95e-05	hypothetical protein
azo3720	azo3720	2.15547	0.00292657	putative truncated transposase
azo3722	azo3722	2.76215	1.82e-05	Hypothetical protein
azo3723	azo3723	2.44556	0.000168123	hypothetical protein predicted by Glimmer/Critica
azo3730	livK4	2.14616	5.11e-05	probable leucine-specific binding protein
azo3738	azo3738	16.9414	4.92e-18	conserved hypothetical secreted protein
azo3739	glnK	7.68675	1.26e-25	PII-like signal transmitter protein GlnK
azo3740	amtB	9.66083	7.91e-21	ammonium transporter
azo3742	purU	-2.22036	1.48e-13	Official Name Formyltetrahydrofolate deformylase
azo3743	thrH	-3.23728	4.34e-19	probable homoserine kinase
azo3746	azo3746	-2.59919	4.94e-10	hypothetical secreted protein
azo3754	azo3754	-2.00864	0.000595398	putative thiamine biosynthesis lipoprotein ApbE
azo3757	azo3757	-2.9631	1.52e-27	modification methyltransferase
azo3759	azo3759	5.15933	4.16e-07	hemerythrin family protein
azo3764	azo3764	2.14184	1.21e-08	conserved hypothetical protein
azo3765	ribA	34.0282	4.21e-15	RibA protein
azo3766	azo3766	26.7285	1.12e-21	conserved hypothetical protein
azo3767	upp	13.3643	1.83e-18	uracil phosphoribosyltransferase.
azo3770	azo3770	1.80519	0.0487685	conserved hypothetical protein
azo3772	azo3772	-2.23539	1.13e-08	conserved hypothetical protein
azo3784	azo3784	2.08308	5.1e-08	hypothetical secreted protein
azo3786	hupS	16.6049	2.37e-37	ferredoxin hydrogenase%2C small chain
azo3787	hupL	42.262	1.87e-94	probable ferredoxin hydrogenase%2C large chain
azo3788	hupC	36.389	1.97e-110	probable Ni/Fe-hydrogenase%2C B-type cytochrome subunit
azo3789	azo3789	27.7748	2.96e-35	conserved hypothetical protein
azo3791	azo3791	49.2788	6.54e-30	conserved hypothetical ATPase
azo3792	hupD	2.46854	0.0191568	hydrogenase expression/formation protein hupD
azo3793	hupF	6.07759	1.67e-05	putative Hydrogenase expression/formation protein hupF
azo3794	hupG	6.28112	6.82e-06	Hydrogenase-1 operon protein hyaE
azo3795	hupH	7.62267	6.07e-08	hydrogenase-1 operon protein hupH
azo3797	hupJ	2.35066	8.4e-06	probable Hydrogenase expression/formation protein
azo3798	hupK	4.98122	1.82e-10	putative hydrogenase expression/formation protein HupK
azo3799	hypA	2.78415	2.01e-07	probable hydrogenase nickel inorporation protein hypA
azo3800	hypB	2.67998	7.1e-07	probable hydrogenase accessory protein HypB
azo3801	hypF	3.69495	1.76e-10	probable hydrogenase maturation protein HypF
azo3802	hypC	3.82631	4.4e-10	probable hydrogenase assembly chaperon HypC
azo3803	hypD	4.23706	1.11e-18	hydrogenase expression/formation protein HypD
azo3804	hypE	2.18539	0.000558305	hydrogenase expression/formation protein hypE
azo3805	hoxA	2.5696	2.93e-06	hydrogenase transcriptional regulatory protein
azo3811	ntaB	-1.8869	1.1e-05	probable nitrilotriacetate monooxygenase
azo3815	azo3815	2.48639	0.0367225	probable phasin
azo3818	livK5	-2.27813	8.33e-06	putative leucine-specific binding protein
azo3826	fbpC2	1.98024	0.00230502	Fe3+-transporting ATPase
azo3837	modC1	2.37454	4.22e-06	putative molybdenum transport system%2C ATP-binding protein
azo3838	modB1	3.71376	6.4e-12	putative molybdenum transport system permease protein
azo3839	modA1	5.04188	1.7e-09	putative molybdate transport system%2C periplasmic-binding protein
azo3840	modE	3.5666	1.45e-05	putative molybdenum transport protein
azo3846	modA2	2.16307	0.0321818	putative molybdate transport system substrate-binding protein
azo3849	azo3849	-1.9944	3.11e-06	GGDEF/EAL/PAS/PAC-domain containing protein
azo3852	irgA2	-2.03299	3.62e-07	putative TonB-dependent receptor
azo3855	azo3855	-2.11623	0.000339611	putative alkaline phosphatase
azo3856	azo3856	-2.13539	0.00940626	conserved hypothetical secreted protein
azo3862	azo3862	-2.4736	1.69e-11	conserved hypothetical membrane protein
azo3881	azo3881	-1.85273	0.000811055	conserved hypothetical protein
azo3914	fabG2	-2.14109	1.44e-09	3-oxoacyl-[acyl-carrier protein] reductase
azo3917	azo3917	-2.45037	1.1e-16	glycosyltransferase
azo3918	azo3918	-1.87691	1.18e-07	putative phospholipid biosynthesis acyltransferase
azo3932	ccmD	-2.24134	0.00116037	conserved hypothetical heme exporter protein D
azo3933	ccmC	-2.23289	5.55e-05	probable heme exporter protein C
azo3934	azo3934	-2.32316	0.00158812	hypothetical protein predicted by Glimmer/Critica
azo3935	ccmB	-2.16996	5.66e-05	probable heme exporter protein B
azo3936	ccmA	-2.70744	5.23e-22	probable heme exporter protein A
azo3945	azo3945	-2.03283	0.000185329	putative hybrid sensor and regulator protein
azo3946	azo3946	-2.03881	1.35e-06	putative two component transcriptional regulator
azo3947	azo3947	-2.11923	1.47e-05	putative two component sensor protein
azo3948	azo3948	-1.86869	1.29e-07	putative DNA-directed polymerase III
azo3949	ubiE2	-1.89638	6.41e-07	ubiquinone/menaquinone biosynthesis methyltransferase
azo3952	rpoZ	-1.85992	3.68e-11	DNA-directed RNA polymerase
azo3955	azo3955	-5.38762	3.9e-06	conserved hypothetical protein
azo3956	azo3956	-5.58761	7.58e-06	conserved hypothetical protein
azo3957	azo3957	-5.1116	4.9e-05	DNA polymerase III%2C alpha subunit%2C putative
azo3960	yicC	-2.02009	2.79e-05	putative alpha helix protein%2CyicC
azo3961	azo3961	-1.8142	6.37e-11	putative serine/threonine protein kinase
azo3969	azo3969	-1.99208	5.03e-09	thiamine biosynthesis protein
azo3970	thiS	-2.28838	1.96e-09	thiamine biosynthesis protein ThiS
azo3971	metX	-2.4678	7.88e-17	probable homoserine O-acetyltransferase
azo3974	azo3974	-2.66973	1.03e-06	conserved hypothetical protein
azo3975	ampG	-2.58141	8.29e-10	putative AmpG protein
azo3976	azo3976	-2.24713	4.87e-05	probable uracil-DNA glycosylase
azo3978	priA	-1.8405	2.76e-07	primosomal protein N' (Replication factor Y)
azo3980	trkH2	-2.70529	4.36e-13	putative potassium system uptake protein
azo3981	trkA2	-3.00386	2.06e-21	putative potassium uptake protein TrkA
azo3987	azo3987	-2.88086	1.01e-08	conserved hypothetical membrane protein
azo3988	thdF	-1.84623	0.00012191	probable tRNA modification GTPase
azo3989	azo3989	-2.17191	1.91e-09	propable 60 Kd inner-membrane protein
azo3990	azo3990	-4.68635	3.06e-15	conserved hypothetical protein
azo3991	azo3991	-2.37246	1.85e-06	ribonuclease P
azo3992	rpmH	-2.90613	3.93e-09	putative Ribosomal protein L34
1 fold change - fold change of up- (+) or down- (-) regulation of genes under N2-fixation as compared to ammonium-based growth conditions
2 padj - Benjamini–Hochberg adjusted p-value
